# Supplementary material for: Radio emissions reveal Alfvénic activity and electron acceleration prior to substorm onset
Source: Nat Commun. 2025 Nov 26;16:10553. doi: 10.1038/s41467-025-65580-8 (PMC12657864; doi:10.1038/s41467-025-65580-8)
Supplement: Supplementary file 3 — Supplementary Data 1 [file 41467_2025_65580_MOESM3_ESM.xlsx]

## Sheet: Table Data1
Supplementary Data 1: List of AKR precursor events identified from the Polar PWI instrument. The columns labeled “No.”, “Start time”, “End time”, “Low Freq [Hz]”, and “Up Freq [Hz]” , “If drift emissions traced”,“If at least 1 frequency drifting tone”, “If drift emissions used for period calculations” correspond to the event number, the start time of each AKR precursor in the format “year-month-d…
Onset AKR precursor event list
No.	Start time	End time	Low Freq [Hz]	Up Freq [Hz]	If drift emissions traced	If at least 1 frequency drifting tone	If drift emissions used for period calculations	Comment
1	1996-03-25T12:22:00.991'	'1996-03-25T12:24:29.132'	277600	436000	1	1	0
2	1996-03-26T03:27:55.195'	'1996-03-26T03:28:35.548'	53100	299000	1	1	0
3	'1996-03-26T03:59:43.031'	'1996-03-26T04:02:08.324'	158800	319000	1	1	0
4	'1996-03-26T22:24:23.761'	'1996-03-26T22:27:24.684'	221000	319000	1	1	0
5	'1996-03-26T22:46:21.731'	'1996-03-26T22:47:48.087'	166000	304000	1	1	0
6	'1996-03-26T04:09:15.251'	'1996-03-26T04:10:43.088'	166000	211000	1	1	0
7	'1996-03-26T12:36:55.245'	'1996-03-26T12:38:39.449'	175000	284000	1	1	0
8	'1996-03-26T18:35:18.401'	'1996-03-26T18:36:15.010'	110000	185000	1	1	0
9	'1996-03-28T04:24:17.611'	'1996-03-28T04:25:46.933'	224000	381000	1	1	0
10	'1996-03-30T04:25:51.316'	'1996-03-30T04:31:24.769'	259000	517000	1	1	0
11	'1996-03-30T15:27:49.241'	'1996-03-30T15:29:24.190'	268000	413000	1	1	0
12	'1996-03-30T15:15:25.927'	'1996-03-30T15:17:00.868'	208000	339000	0	1	0	Frequency-drifting signatures are weak or ambiguous.
13	'1996-03-31T22:20:13.480'	'1996-03-31T22:22:10.131'	310000	609000	0	1	0	Frequency-drifting signatures are weak or ambiguous.
14	'1996-03-31T23:23:53.461'	'1996-03-31T23:25:15.507'	110700	484000	1	1	0
15	'1996-04-01T15:46:52.681'	'1996-04-01T15:48:31.096'	95300	327000	1	1	0
16	'1996-04-03T16:14:57.850'	'1996-04-03T16:16:30.641'	262000	479000	0	1	0	Frequency-drifting signatures are weak or ambiguous.
17	'1996-04-04T06:27:20.096'	'1996-04-04T06:29:43.005'	241000	541000	1	1	0
18	'1996-04-05T02:24:04.011'	'1996-04-05T02:25:04.052'	260000	402000	1	1	0
19	'1996-04-05T01:06:08.063'	'1996-04-05T01:08:27.250'	318000	523000	1	1	0
20	'1996-04-09T19:31:49.121'	'1996-04-09T19:33:40.152'	70800	262000	1	1	0
21	'1996-04-09T21:08:45.941'	'1996-04-09T21:10:09.676'	124400	325000	1	1	0
22	'1996-04-10T08:34:41.181'	'1996-04-10T08:35:54.624'	176000	329000	0	0	0	Frequency-drifting signatures are weak or ambiguous.
23	'1996-04-12T17:25:09.593'	'1996-04-12T17:27:32.584'	134300	312000	0	1	0	Frequency-drifting signatures are weak or ambiguous.
24	'1996-04-12T17:40:28.031'	'1996-04-12T17:42:03.887'	123000	331000	1	1	0
25	'1996-04-13T21:56:06.906'	'1996-04-13T21:57:07.071'	193000	385000	0	1	0	Frequency-drifting signatures are weak or ambiguous.
26	'1996-04-13T22:12:04.590'	'1996-04-13T22:14:57.643'	143200	395000	1	1	0
27	'1996-04-13T09:11:28.449'	'1996-04-13T09:13:08.973'	112000	388000	1	1	0
28	'1996-04-13T13:22:49.828'	'1996-04-13T13:23:20.345'	234000	465000	0	1	0	Frequency-drifting signatures are weak or ambiguous.
29	'1996-04-14T05:19:56.940'	'1996-04-14T05:22:58.635'	129600	335000	0	1	0	Frequency-drifting signatures are weak or ambiguous.
30	'1996-04-14T21:44:53.632'	'1996-04-14T21:52:14.018'	243000	451000	0	1	0	Frequency-drifting signatures are weak or ambiguous.
31	'1996-04-15T07:26:43.701'	'1996-04-15T07:29:56.568'	266000	511000	1	1	1
32	'1996-04-15T10:15:52.970'	'1996-04-15T10:23:06.906'	104400	300000	1	1	1
33	'1996-04-15T14:07:43.911'	'1996-04-15T14:09:33.577'	108100	293000	0	1	0	Frequency-drifting signatures are weak or ambiguous.
34	'1996-04-16T06:50:58.925'	'1996-04-16T06:52:52.516'	111300	193000	1	1	0
35	'1996-04-16T07:26:11.371'	'1996-04-16T07:28:01.571'	108700	151800	1	1	0
36	'1996-04-16T23:28:46.644'	'1996-04-16T23:31:00.579'	195000	278000	1	1	0
37	'1996-04-16T23:11:06.740'	'1996-04-16T23:12:17.491'	158200	327000	1	1	0
38	'1996-04-17T21:06:44.783'	'1996-04-17T21:19:19.848'	87000	349000	0	1	0	Frequency-drifting signatures are weak or ambiguous.
39	'1996-04-17T21:32:49.579'	'1996-04-17T21:41:21.732'	86200	326000	1	1	0
40	'1996-04-19T01:03:00.083'	'1996-04-19T01:06:33.949'	70800	236000	1	1	1
41	'1996-04-20T16:38:00.496'	'1996-04-20T16:40:00.414'	175000	413000	1	1	0
42	'1996-04-20T02:27:35.351'	'1996-04-20T02:29:29.400'	114600	359000	1	1	0
43	'1996-04-22T11:42:57.105'	'1996-04-22T11:44:04.838'	263000	541000	1	1	0
44	'1996-04-22T07:32:48.091'	'1996-04-22T07:36:10.048'	210000	551000	1	1	1
45	'1996-04-23T14:54:13.315'	'1996-04-23T14:55:22.784'	157300	301000	1	1	0
46	'1996-04-24T19:21:02.986'	'1996-04-24T19:22:06.980'	162000	350000	0	1	0	Frequency-drifting signatures are weak or ambiguous.
47	'1996-04-30T15:00:30.269'	'1996-04-30T15:01:15.424'	140700	210000	0	1	0	Frequency-drifting signatures are weak or ambiguous.
48	'1996-05-01T00:40:33.825'	'1996-05-01T00:41:21.378'	281000	479000	0	1	0	Frequency-drifting signatures are weak or ambiguous.
49	'1996-05-02T02:28:30.062'	'1996-05-02T02:31:56.154'	213000	508000	0	0	0	Frequency-drifting signatures are weak or ambiguous.
50	'1996-05-02T05:24:30.227'	'1996-05-02T05:25:02.605'	276000	496000	0	1	0	Frequency-drifting signatures are weak or ambiguous.
51	'1996-05-02T05:32:45.941'	'1996-05-02T05:35:56.857'	200000	409000	1	1	1
52	'1996-05-02T07:10:15.134'	'1996-05-02T07:11:46.685'	268000	548000	0	1	0	Frequency-drifting signatures are weak or ambiguous.
53	'1996-05-02T07:33:02.812'	'1996-05-02T07:36:08.146'	327000	561000	1	1	0
54	'1996-05-05T03:02:44.618'	'1996-05-05T03:06:04.342'	220000	520000	0	1	0	Frequency-drifting signatures are weak or ambiguous.
55	'1996-05-08T19:49:30.103'	'1996-05-08T19:52:19.807'	210000	388000	0	1	0	Frequency-drifting signatures are weak or ambiguous.
56	'1996-05-15T10:42:17.119'	'1996-05-15T10:44:55.286'	144900	248000	1	1	1
57	'1996-05-15T11:40:27.953'	'1996-05-15T11:41:35.272'	135800	343000	0	1	0	Frequency-drifting signatures are weak or ambiguous.
58	'1996-05-15T11:59:34.197'	'1996-05-15T12:03:32.543'	196000	331000	1	1	0
59	'1996-05-15T06:23:52.433'	'1996-05-15T06:25:10.379'	312000	567000	1	1	0
60	'1996-05-16T05:13:02.351'	'1996-05-16T05:16:33.494'	94800	232000	1	1	1
61	'1996-05-16T05:37:54.581'	'1996-05-16T05:39:17.326'	112600	222000	1	1	0
62	'1996-05-17T01:02:01.985'	'1996-05-17T01:03:31.303'	150100	331000	1	1	0
63	'1996-05-17T02:16:52.929'	'1996-05-17T02:18:34.817'	210000	383000	1	1	0
64	'1996-05-19T20:19:45.196'	'1996-05-19T20:20:39.035'	136600	312000	0	1	0	Frequency-drifting signatures are weak or ambiguous.
65	'1996-05-21T08:13:40.711'	'1996-05-21T08:15:38.246'	190000	307000	1	1	0
66	'1996-05-26T23:03:06.947'	'1996-05-26T23:05:53.094'	125100	250000	1	1	1
67	'1996-05-30T05:16:34.611'	'1996-05-30T05:17:04.135'	276000	574000	0	1	0	Frequency-drifting signatures are weak or ambiguous.
68	'1996-05-31T18:36:45.551'	'1996-05-31T18:38:18.490'	120400	281000	0	1	0	Frequency-drifting signatures are weak or ambiguous.
69	'1996-06-01T02:50:41.520'	'1996-06-01T02:52:45.797'	146800	251000	1	1	1
70	'1996-06-02T02:50:19.328'	'1996-06-02T02:52:54.270'	118000	295000	1	1	0
71	'1996-06-02T03:22:14.364'	'1996-06-02T03:22:47.653'	110600	272000	1	1	0
72	'1996-06-04T22:08:14.122'	'1996-06-04T22:08:34.095'	130300	248000	1	1	0
73	'1996-06-04T07:41:19.287'	'1996-06-04T07:42:24.533'	143100	232000	1	1	0
74	'1996-06-05T20:46:25.299'	'1996-06-05T20:48:26.833'	105600	332000	1	1	0
75	'1996-06-06T13:40:27.720'	'1996-06-06T13:41:55.481'	141500	320000	0	1	0	Frequency-drifting signatures are weak or ambiguous.
76	'1996-06-06T13:07:45.393'	'1996-06-06T13:08:34.539'	158200	294000	1	1	0
77	'1996-06-08T20:31:50.639'	'1996-06-08T20:33:19.408'	79300	204000	1	1	1
78	'1996-06-12T05:22:44.506'	'1996-06-12T05:25:51.123'	163900	333000	1	1	1
79	'1996-06-12T08:10:05.264'	'1996-06-12T08:10:52.295'	104700	204000	1	1	1
80	'1996-06-12T08:33:56.654'	'1996-06-12T08:35:08.224'	104700	284000	1	1	0
81	'1996-06-19T11:18:40.527'	'1996-06-19T11:19:52.895'	194000	271000	1	1	1
82	'1996-06-20T11:23:58.023'	'1996-06-20T11:24:25.138'	136600	331000	1	1	0
83	'1996-06-21T06:24:22.112'	'1996-06-21T06:26:03.793'	110000	374000	1	1	1
84	'1996-06-28T07:00:54.230'	'1996-06-28T07:02:28.648'	265000	392000	0	1	0	Frequency-drifting signatures are weak or ambiguous.
85	'1996-06-29T06:12:03.188'	'1996-06-29T06:14:42.972'	200000	361000	1	1	0
86	'1996-07-04T18:37:54.028'	'1996-07-04T18:39:45.393'	144900	303000	1	1	1
87	'1996-07-05T14:35:09.038'	'1996-07-05T14:36:43.134'	156300	402000	1	1	0
88	'1996-07-05T19:16:04.332'	'1996-07-05T19:19:20.270'	119300	246000	0	1	0	Frequency-drifting signatures are weak or ambiguous.
89	'1996-07-05T19:37:54.294'	'1996-07-05T19:39:13.315'	104100	197000	0	1	0	Frequency-drifting signatures are weak or ambiguous.
90	'1996-07-05T14:35:14.266'	'1996-07-05T14:36:45.279'	162000	384000	1	1	0
91	'1996-07-05T15:30:09.345'	'1996-07-05T15:32:34.445'	118600	282000	1	1	1
92	'1996-07-07T05:45:40.896'	'1996-07-07T05:47:43.625'	160100	318000	1	1	0
93	'1996-07-10T04:26:45.775'	'1996-07-10T04:27:37.795'	248000	335000	1	1	0
94	'1996-07-17T22:59:09.883'	'1996-07-17T23:01:12.281'	213000	383000	1	1	0
95	'1996-07-18T22:56:38.498'	'1996-07-18T22:57:40.152'	182000	266000	1	1	1
96	'1996-07-21T03:52:28.984'	'1996-07-21T03:53:12.022'	257000	423000	1	1	1
97	'1996-07-21T04:34:31.904'	'1996-07-21T04:35:23.119'	146000	437000	1	1	1
98	'1996-07-22T07:49:26.569'	'1996-07-22T07:52:22.127'	157000	282000	1	1	0
99	'1996-07-24T03:09:21.683'	'1996-07-24T03:10:21.629'	163000	403000	1	1	0
100	'1996-07-26T08:59:31.689'	'1996-07-26T09:00:38.299'	220900	373000	1	1	0
101	'1996-08-01T12:51:10.338'	'1996-08-01T12:54:13.191'	104400	361000	1	1	1
102	'1996-08-07T16:23:24.438'	'1996-08-07T16:25:42.715'	105600	338000	1	1	0
103	'1996-08-19T06:01:34.611'	'1996-08-19T06:03:13.853'	190000	408000	1	1	0
104	'1996-08-20T03:50:21.626'	'1996-08-20T03:52:10.834'	159300	405000	0	1	0	Frequency-drifting signatures are weak or ambiguous.
105	'1996-08-27T07:52:08.808'	'1996-08-27T07:53:00.662'	277000	513000	0	1	0	Frequency-drifting signatures are weak or ambiguous.
106	'1996-08-29T11:09:21.006'	'1996-08-29T11:13:15.217'	148500	340000	1	1	1
107	'1996-08-30T03:46:35.231'	'1996-08-30T03:48:13.935'	171000	398000	0	1	0	Frequency-drifting signatures are weak or ambiguous.
108	'1996-08-30T04:23:47.305'	'1996-08-30T04:24:21.916'	240000	346000	1	1	0
109	'1996-08-31T18:21:59.504'	'1996-08-31T18:24:38.291'	140000	253000	1	1	0
110	'1996-08-31T18:34:49.621'	'1996-08-31T18:35:58.098'	104400	202000	1	1	0
111	'1996-09-01T08:37:24.579'	'1996-09-01T08:39:04.964'	160100	330000	1	1	0
112	'1996-09-08T03:40:15.631'	'1996-09-08T03:42:26.630'	172000	278000	1	1	0
113	'1996-09-10T05:29:00.662'	'1996-09-10T05:30:38.911'	299000	413000	1	1	0
114	'1996-09-12T04:19:59.719'	'1996-09-12T04:22:28.953'	201000	367000	1	1	0
115	'1996-09-13T15:13:42.690'	'1996-09-13T15:15:10.491'	117400	218000	1	1	1
116	'1996-09-14T08:40:36.516'	'1996-09-14T08:41:39.704'	134400	380000	1	1	0
117	'1996-09-15T19:36:51.163'	'1996-09-15T19:39:50.489'	198000	394000	1	1	1
118	'1996-09-17T19:00:11.580'	'1996-09-17T19:01:45.999'	265000	409000	0	1	0	Frequency-drifting signatures are weak or ambiguous.
119	'1996-09-18T00:19:34.983'	'1996-09-18T00:21:42.085'	163000	419000	1	1	0
120	'1996-09-18T17:49:38.897'	'1996-09-18T17:51:32.078'	173000	285000	1	1	0
121	'1996-09-19T13:39:54.230'	'1996-09-19T13:41:23.201'	214000	329000	1	1	0
122	'1996-09-19T16:06:17.996'	'1996-09-19T16:09:24.371'	221000	456000	0	1	0	Frequency-drifting signatures are weak or ambiguous.
123	'1996-09-20T08:17:08.352'	'1996-09-20T08:18:22.434'	210000	364000	0	1	0	Frequency-drifting signatures are weak or ambiguous.
124	'1996-09-21T08:06:58.470'	'1996-09-21T08:09:23.115'	448000	682000	1	1	0
125	'1996-09-21T11:05:07.526'	'1996-09-21T11:07:44.659'	412000	535000	1	1	0
126	'1996-09-21T18:02:13.604'	'1996-09-21T18:03:50.241'	172000	280000	1	1	0
127	'1996-09-21T18:23:37.381'	'1996-09-21T18:24:53.591'	111500	277000	1	1	1
128	'1996-09-22T10:45:13.067'	'1996-09-22T10:50:58.925'	127800	273000	1	1	1
129	'1996-09-23T03:13:49.538'	'1996-09-23T03:15:46.644'	188000	764000	1	1	0
130	'1996-09-24T00:31:10.379'	'1996-09-24T00:36:07.360'	111500	327000	1	1	0
131	'1996-09-25T11:27:05.127'	'1996-09-25T11:29:04.218'	105700	270000	1	1	1
132	'1996-09-25T12:12:51.015'	'1996-09-25T12:15:30.930'	120100	433000	1	1	1
133	'1996-09-26T02:32:57.054'	'1996-09-26T02:34:27.599'	267000	561000	0	1	0	Frequency-drifting signatures are weak or ambiguous.
134	'1996-09-26T10:52:55.239'	'1996-09-26T10:55:11.782'	243000	475000	1	1	0
135	'1996-09-27T12:41:22.677'	'1996-09-27T12:43:45.151'	217000	437000	1	1	0
136	'1996-09-29T07:08:21.668'	'1996-09-29T07:10:33.490'	295000	564000	0	1	0	Frequency-drifting signatures are weak or ambiguous.
137	'1996-10-03T15:06:24.654'	'1996-10-03T15:07:47.532'	261000	361000	1	1	0
138	'1996-10-12T05:26:03.228'	'1996-10-12T05:27:41.601'	299000	535000	0	1	0	Frequency-drifting signatures are weak or ambiguous.
139	'1996-10-13T17:30:30.061'	'1996-10-13T17:32:34.095'	267000	522000	1	1	0
140	'1996-10-14T14:06:50.276'	'1996-10-14T14:08:47.209'	116200	150900	1	1	0
141	'1996-10-15T03:26:29.334'	'1996-10-15T03:29:20.619'	148300	456000	1	1	1
142	'1996-10-16T16:20:47.016'	'1996-10-16T16:21:53.642'	208000	344000	1	1	1
143	'1996-10-18T01:00:17.754'	'1996-10-18T01:01:08.110'	267000	501000	0	1	0	Frequency-drifting signatures are weak or ambiguous.
144	'1996-10-29T21:43:11.785'	'1996-10-29T21:46:44.824'	130900	297000	1	1	1
145	'1996-10-31T17:25:18.360'	'1996-10-31T17:27:23.983'	267000	427000	1	1	0
146	'1996-11-06T21:41:51.482'	'1996-11-06T21:43:04.714'	238000	424000	1	1	0
147	'1996-11-07T03:07:24.769'	'1996-11-07T03:08:15.134'	231000	486000	0	1	0	Frequency-drifting signatures are weak or ambiguous.
148	'1996-11-07T03:43:48.452'	'1996-11-07T03:44:40.989'	319000	564000	1	1	0
149	'1996-11-07T04:07:07.618'	'1996-11-07T04:07:42.453'	320000	636000	1	1	1
150	'1996-11-08T08:09:41.197'	'1996-11-08T08:11:40.915'	329000	617000	0	1	0	Frequency-drifting signatures are weak or ambiguous.
151	'1996-11-08T08:32:17.068'	'1996-11-08T08:33:37.808'	280000	554000	1	1	0
152	'1996-11-09T18:33:15.341'	'1996-11-09T18:35:09.676'	188000	548000	0	1	0	Frequency-drifting signatures are weak or ambiguous.
153	'1996-11-10T13:03:25.184'	'1996-11-10T13:05:54.454'	327000	558000	0	1	0	Frequency-drifting signatures are weak or ambiguous.
154	'1996-11-16T08:40:55.203'	'1996-11-16T08:45:48.670'	258000	475000	0	1	0	Frequency-drifting signatures are weak or ambiguous.
155	'1996-11-17T02:14:30.558'	'1996-11-17T02:16:40.565'	301000	666000	1	1	0
156	'1996-12-06T21:57:59.718'	'1996-12-06T21:59:54.109'	155500	792000	1	1	0
157	'1996-12-07T17:31:12.226'	'1996-12-07T17:32:56.732'	277000	639000	0	1	0	Frequency-drifting signatures are weak or ambiguous.
158	'1996-12-07T18:25:11.540'	'1996-12-07T18:27:36.315'	323000	561000	0	1	0	Frequency-drifting signatures are weak or ambiguous.
159	'1996-12-07T21:51:24.331'	'1996-12-07T21:52:39.866'	221000	548000	1	1	0
160	'1996-12-09T14:29:56.853'	'1996-12-09T14:31:04.963'	278000	541000	0	1	0	Frequency-drifting signatures are weak or ambiguous.
161	'1996-12-11T09:25:55.037'	'1996-12-11T09:34:35.024'	237000	662000	1	1	0
162	'1996-12-11T09:53:42.972'	'1996-12-11T09:54:44.829'	234000	585000	1	1	0
163	'1996-12-11T17:40:29.455'	'1996-12-11T17:41:54.997'	315000	617000	0	1	0	Frequency-drifting signatures are weak or ambiguous.
164	'1996-12-11T07:44:56.005'	'1996-12-11T07:49:54.997'	258000	768000	1	1	0
165	'1996-12-11T19:56:24.412'	'1996-12-11T19:57:30.262'	236000	647000	1	1	0
166	'1996-12-12T19:33:53.826'	'1996-12-12T19:35:59.072'	143100	370000	1	1	1
167	'1996-12-12T19:41:14.122'	'1996-12-12T19:43:20.659'	203000	442000	0	1	0	Frequency-drifting signatures are weak or ambiguous.
168	'1996-12-13T14:06:20.607'	'1996-12-13T14:09:06.078'	471000	671000	1	1	0
169	'1996-12-13T19:01:05.086'	'1996-12-13T19:03:05.996'	207000	458000	0	1	0	Frequency-drifting signatures are weak or ambiguous.
170	'1996-12-15T20:52:53.343'	'1996-12-15T20:53:51.234'	116200	229000	1	1	1
171	'1996-12-15T10:00:31.592'	'1996-12-15T10:02:35.355'	355000	510000	1	1	0
172	'1996-12-17T16:43:19.828'	'1996-12-17T16:44:21.631'	199000	626000	1	1	0
173	'1996-12-27T16:47:43.421'	'1996-12-27T16:50:35.423'	183000	389000	1	1	0
174	'1996-12-27T17:06:17.091'	'1996-12-27T17:09:02.228'	214000	461000	0	1	0	Frequency-drifting signatures are weak or ambiguous.
175	'1996-12-28T07:06:29.909'	'1996-12-28T07:07:03.506'	272000	619000	1	1	0
176	'1996-12-28T07:15:20.889'	'1996-12-28T07:16:17.127'	280000	476000	0	1	0	Frequency-drifting signatures are weak or ambiguous.
177	'1996-12-28T07:26:40.718'	'1996-12-28T07:30:46.854'	269000	511000	1	1	0
178	'1997-01-02T12:51:17.931'	'1997-01-02T12:56:09.897'	240000	549000	1	1	1
179	'1997-01-02T19:55:17.237'	'1997-01-02T19:56:22.094'	213000	511000	0	1	0	Frequency-drifting signatures are weak or ambiguous.
180	'1997-01-02T20:21:39.490'	'1997-01-02T20:22:20.427'	223000	503000	0	1	0	Frequency-drifting signatures are weak or ambiguous.
181	'1997-01-02T16:31:57.042'	'1997-01-02T16:34:53.427'	268000	626000	1	1	0
182	'1997-01-04T15:46:08.436'	'1997-01-04T15:46:45.685'	152500	528000	1	1	1
183	'1997-01-04T21:32:04.419'	'1997-01-04T21:33:20.779'	348000	522000	1	1	0
184	'1997-01-04T14:06:14.315'	'1997-01-04T14:09:11.357'	364000	580000	1	1	1
185	'1997-01-06T09:27:42.800'	'1997-01-06T09:28:54.814'	443000	522000	1	1	0
186	'1997-01-07T00:56:50.359'	'1997-01-07T00:57:55.435'	268000	415000	1	1	1
187	'1997-01-07T11:50:28.850'	'1997-01-07T11:51:48.825'	281000	561000	0	1	0	Frequency-drifting signatures are weak or ambiguous.
188	'1997-01-07T17:28:03.688'	'1997-01-07T17:29:28.484'	136700	484000	0	1	0	Frequency-drifting signatures are weak or ambiguous.
189	'1997-01-07T17:05:19.063'	'1997-01-07T17:07:07.158'	278000	505000	1	1	0
190	'1997-01-08T14:36:49.373'	'1997-01-08T14:38:03.688'	125300	302000	1	1	1
191	'1997-01-09T00:27:46.123'	'1997-01-09T00:28:53.609'	216000	334000	0	1	0	Frequency-drifting signatures are weak or ambiguous.
192	'1997-01-09T00:37:05.879'	'1997-01-09T00:38:38.564'	234000	609000	1	1	0
193	'1997-01-09T19:29:27.279'	'1997-01-09T19:30:58.357'	246000	404000	0	1	0	Frequency-drifting signatures are weak or ambiguous.
194	'1997-01-12T07:25:43.494'	'1997-01-12T07:28:07.559'	265000	592000	0	1	0	Frequency-drifting signatures are weak or ambiguous.
195	'1997-01-12T15:13:58.831'	'1997-01-12T15:18:31.954'	157600	558000	1	1	1
196	'1997-01-12T16:37:25.307'	'1997-01-12T16:41:05.149'	226000	564000	1	1	1
197	'1997-01-12T21:56:23.589'	'1997-01-12T21:57:09.303'	219000	523000	0	1	0	Frequency-drifting signatures are weak or ambiguous.
198	'1997-01-13T17:48:11.686'	'1997-01-13T17:51:59.562'	155900	479000	0	0	0	strongbackground but should be
199	'1997-01-15T14:40:47.985'	'1997-01-15T14:42:03.141'	277000	599000	0	1	0	Frequency-drifting signatures are weak or ambiguous.
200	'1997-01-17T18:55:53.135'	'1997-01-17T18:58:24.321'	244000	522000	1	1	1
201	'1997-01-17T12:54:38.308'	'1997-01-17T12:55:49.373'	319000	770000	0	1	0	Frequency-drifting signatures are weak or ambiguous.
202	'1997-01-21T14:26:07.191'	'1997-01-21T14:27:51.255'	262000	638000	1	1	0
203	'1997-01-24T10:18:24.050'	'1997-01-24T10:19:50.887'	278000	622000	1	1	0
204	'1997-01-24T20:29:23.445'	'1997-01-24T20:30:17.200'	364000	629000	1	1	0
205	'1997-01-27T18:53:19.574'	'1997-01-27T18:55:32.502'	197000	348000	1	1	0
206	'1997-01-28T09:58:13.001'	'1997-01-28T10:03:25.490'	229000	431000	1	1	1
207	'1997-01-28T13:32:00.183'	'1997-01-28T13:32:47.839'	265000	486000	1	1	0
208	'1997-01-28T20:30:16.726'	'1997-01-28T20:31:58.722'	119900	265000	1	1	0
209	'1997-01-29T14:06:21.254'	'1997-01-29T14:08:19.518'	145900	461000	0	1	0	Frequency-drifting signatures are weak or ambiguous.
210	'1997-01-29T18:43:19.972'	'1997-01-29T18:45:05.003'	174000	580000	1	1	0
211	'1997-01-29T20:24:28.615'	'1997-01-29T20:31:15.507'	113300	486000	1	1	0
212	'1997-01-30T14:21:07.195'	'1997-01-30T14:24:29.897'	105000	504000	1	1	0
213	'1997-01-30T08:41:15.630'	'1997-01-30T08:42:42.463'	122600	638000	0	1	0
214	'1997-01-31T23:33:57.808'	'1997-01-31T23:35:17.988'	139200	299000	1	1	0
215	'1997-02-02T05:07:39.118'	'1997-02-02T05:13:29.111'	186000	634000	1	1	1
216	'1997-02-03T21:15:45.610'	'1997-02-03T21:17:11.868'	145900	302000	0	1	0
217	'1997-02-04T10:53:36.017'	'1997-02-04T10:55:43.956'	269000	619000	1	1	1
218	'1997-02-07T18:45:49.662'	'1997-02-07T18:46:41.185'	332000	700000	0	1	0
219	'1997-02-08T09:53:22.826'	'1997-02-08T09:54:30.393'	294000	519000	1	1	0
220	1997-02-09T13:53:36.344'	'1997-02-09T13:54:31.344'	233000	410000	1	1	0
221	'1997-02-11T19:42:38.167'	'1997-02-11T19:43:44.163'	173000	504000	1	1	0
222	'1997-02-12T06:16:46.892'	'1997-02-12T06:19:14.307'	211000	504000	1	1	0
223	'1997-02-13T05:32:16.044'	'1997-02-13T05:35:03.763'	288000	684000	0	1	0
224	'1997-02-20T20:08:32.626'	'1997-02-20T20:10:16.830'	227000	461000	0	1	0
225	'1997-02-22T11:20:43.790'	'1997-02-22T11:22:19.311'	363000	802000	0	1	0
226	'1997-02-22T20:53:17.486'	'1997-02-22T20:56:20.328'	358000	629000	1	1	0
227	'1997-02-22T11:20:44.039'	'1997-02-22T11:22:19.559'	362000	768000	0	1	0
228	'1997-03-01T18:52:41.762'	'1997-03-01T18:54:35.266'	141700	405000	1	1	0
229	'1997-03-02T13:59:17.657'	'1997-03-02T14:05:10.503'	152900	410000	1	1	1
230	'1997-03-12T20:02:37.009'	'1997-03-12T20:07:03.308'	288000	456000	0	0	0	Frequency-drifting signatures are weak or ambiguous.
231	'1997-03-14T19:18:45.434'	'1997-03-14T19:19:32.069'	228000	338000	0	0	0	Frequency-drifting signatures are weak or ambiguous.
232	'1997-03-15T08:37:00.828'	'1997-03-15T08:39:14.897'	267000	472000	0	0	0	Frequency-drifting signatures are weak or ambiguous.
233	'1997-03-22T20:28:38.731'	'1997-03-22T20:29:18.952'	174000	277000	1	1	0
234	'1997-03-25T19:44:01.490'	'1997-03-25T19:45:26.069'	209000	336000	1	1	0
235	'1997-03-26T15:28:23.503'	'1997-03-26T15:31:29.710'	164100	246000	1	1	0
236	'1997-03-28T06:06:47.710'	'1997-03-28T06:09:40.717'	163100	405000	0	0	0	Frequency-drifting signatures are weak or ambiguous.
237	'1997-04-02T01:40:57.012'	'1997-04-02T01:42:36.501'	164200	314000	1	1	0
238	'1997-04-03T00:29:55.801'	'1997-04-03T00:31:44.657'	117700	235000	1	1	1
239	'1997-04-05T17:00:53.782'	'1997-04-05T17:01:59.758'	186000	497000	0	0	0	Frequency-drifting signatures are weak or ambiguous.
240	'1997-04-14T04:23:14.213'	'1997-04-14T04:25:00.081'	191000	544000	1	1	0
241	'1997-04-18T06:57:32.690'	'1997-04-18T06:58:05.131'	149300	409000	1	1	0
242	'1997-04-21T08:16:34.800'	'1997-04-21T08:19:32.317'	212000	537000	1	1	0
243	'1997-04-25T16:21:43.697'	'1997-04-25T16:23:41.628'	265000	547000	0	1	0	Frequency-drifting signatures are weak or ambiguous.
244	'1997-05-02T21:58:09.938'	'1997-05-02T21:59:39.296'	219000	378000	1	1	0
245	'1997-05-02T22:50:12.754'	'1997-05-02T22:52:34.783'	162300	322000	0	1	0	Frequency-drifting signatures are weak or ambiguous.
246	'1997-05-03T03:46:54.424'	'1997-05-03T03:50:22.465'	141500	332000	1	1	0
247	'1997-05-03T06:26:18.182'	'1997-05-03T06:27:13.333'	143200	447000	0	1	0	Frequency-drifting signatures are weak or ambiguous.
248	'1997-05-09T05:18:35.280'	'1997-05-09T05:19:48.571'	169000	421000	1	1	1
249	'1997-05-16T13:34:01.863'	'1997-05-16T13:35:21.366'	118400	302000	1	1	0
250	'1997-05-27T14:46:12.240'	'1997-05-27T14:49:02.440'	121200	233000	1	1	0
251	'1997-06-03T20:32:46.478'	'1997-06-03T20:35:15.382'	155700	307000	1	1	0
252	'1997-06-04T00:26:37.009'	'1997-06-04T00:28:54.790'	112900	220000	1	1	0
253	'1997-06-27T08:59:56.733'	'1997-06-27T09:06:58.387'	197000	383000	1	1	0
254	'1997-07-10T10:09:25.017'	'1997-07-10T10:11:47.677'	148400	286000	1	1	1
255	'1997-07-21T02:36:09.221'	'1997-07-21T02:36:49.166'	148400	232000	1	1	0
256	'1997-07-21T14:40:22.702'	'1997-07-21T14:41:28.201'	161300	303000	1	1	0
257	'1997-07-28T08:45:27.829'	'1997-07-28T08:47:34.817'	152900	413000	1	1	0
258	'1997-08-02T02:25:00.372'	'1997-08-02T02:26:48.877'	279000	497000	0	1	0	Frequency-drifting signatures are weak or ambiguous.
259	'1997-08-09T19:53:26.465'	'1997-08-09T19:54:12.819'	243000	376000	1	1	1
260	'1997-08-21T10:51:28.160'	'1997-08-21T10:52:55.865'	216000	367000	1	1	0
261	'1997-08-22T13:04:29.194'	'1997-08-22T13:05:26.051'	205000	376000	1	1	0
262	'1997-08-29T04:24:53.549'	'1997-08-29T04:26:14.804'	291000	488000	0	1	0	Frequency-drifting signatures are weak or ambiguous.
263	'1997-09-01T01:50:13.398'	'1997-09-01T01:54:09.014'	177000	547000	0	0	0	Frequency-drifting signatures are weak or ambiguous.
264	'1997-09-06T19:32:14.804'	'1997-09-06T19:37:55.948'	158500	330000	1	1	1
265	'1997-09-14T16:55:59.256'	'1997-09-14T17:00:56.196'	168000	413000	1	1	0
266	'1997-09-14T22:19:02.936'	'1997-09-14T22:20:11.744'	182000	406000	1	1	1
Pseudo-storm AKR signatures event list
No.	Start time	End time	Low Freq [Hz]	Up Freq [Hz]	If drift emissions traced	If at least 1 frequency drifting tone	If drift emissions used for period calculations	Comment
1	'1996-03-25T12:08:26.469'	'1996-03-25T12:19:07.182'	265000	504000	1	1	0
2	'1996-03-26T03:22:18.377'	'1996-03-26T03:27:29.558'	119000	242000	1	1	0
3	'1996-03-26T03:53:59.472'	'1996-03-26T03:58:45.519'	155000	266000	1	1	1
4	'1996-03-30T15:12:48.463'	'1996-03-30T15:15:25.927'	212000	397000	1	1	0
5	'1996-03-31T22:14:54.294'	'1996-03-31T22:20:12.198'	310000	545000	0	1	0	Frequency-drifting signatures are weak or ambiguous.
6	'1996-04-04T06:19:13.315'	'1996-04-04T06:26:57.767'	283000	499000	1	1	0
7	1996-04-05T02:21:00.000'	'1996-04-05T02:24:04.011'	274000	436000	1	1	0
8	'1996-04-06T13:11:52.143'	'1996-04-06T13:16:55.824'	180000	366000	1	1	0
9	1996-04-09T12:22:28.038'	1996-04-09T12:25:31.796'	327000	496000	1	1	0
10	'1996-04-12T17:18:53.260'	'1996-04-12T17:25:08.022'	148000	291000	1	1	0
11	1996-04-13T21:52:03.345'	1996-04-13T21:56:05.488'	217000	413000	1	1	0
12	1996-04-13T13:19:34.902'	'1996-04-13T13:22:49.828'	244000	454000	1	1	0
13	'1996-04-15T07:09:24.893'	'1996-04-15T07:15:35.272'	221000	484000	1	1	1
14	'1996-04-15T07:15:59.380'	'1996-04-15T07:26:02.068'	268000	457000	0	1	0	Frequency-drifting signatures are weak or ambiguous.
15	'1996-04-16T23:22:06.533'	'1996-04-16T23:27:33.742'	143000	266000	0	1	0	Frequency-drifting signatures are weak or ambiguous.
16	1996-04-16T22:50:21.420'	1996-04-16T22:56:39.244'	120000	366000	1	1	1
17	1996-04-16T23:06:00.138'	'1996-04-16T23:11:06.740'	195000	314000	1	1	0
18	'1996-04-18T21:11:05.789'	'1996-04-18T21:16:17.574'	243000	374000	1	1	0
19	'1996-04-20T16:31:37.960'	'1996-04-20T16:38:02.895'	145000	390000	1	1	1
20	1996-04-22T07:26:41.036'	'1996-04-22T07:32:46.272'	616000	263000	0	1	0	Frequency-drifting signatures are weak or ambiguous.
21	'1996-04-23T14:10:30.558'	'1996-04-23T14:17:45.982'	137000	281000	1	1	1
22	1996-04-23T14:22:36.355'	'1996-04-23T14:27:19.848'	142000	278000	1	1	0
23	'1996-04-23T14:49:19.559'	'1996-04-23T14:54:16.292'	155000	271000	1	1	0
24	1996-05-05T02:58:12.995'	'1996-05-05T03:02:44.618'	241000	517000	0	1	0	Frequency-drifting signatures are weak or ambiguous.
25	'1996-05-06T18:59:04.962'	'1996-05-06T19:04:06.451'	162000	310000	1	1	0
26	1996-05-08T19:44:27.173'	1996-05-08T19:47:49.256'	202000	349000	1	1	0
27	'1996-05-15T10:55:13.894'	'1996-05-15T11:01:26.465'	125000	286000	0	1	0	Frequency-drifting signatures are weak or ambiguous.
28	'1996-05-15T11:35:20.469'	'1996-05-15T11:40:20.675'	146000	333000	1	1	1
29	'1996-05-17T00:54:08.105'	'1996-05-17T01:02:10.669'	177000	416000	1	1	0
30	'1996-05-19T20:15:15.134'	'1996-05-19T20:19:45.196'	136000	283000	0	0	0	Frequency-drifting signatures are weak or ambiguous.
31	'1996-05-26T22:58:44.163'	'1996-05-26T23:03:05.252'	130000	327000	1	1	0
32	'1996-05-30T05:14:37.919'	'1996-05-30T05:16:32.502'	240000	459000	0	1	0	Frequency-drifting signatures are weak or ambiguous.
33	1996-06-06T13:35:47.369'	'1996-06-06T13:40:26.550'	206000	323000	1	1	0
34	1996-06-12T05:19:36.247'	1996-06-12T05:22:49.000'	156000	307000	1	1	1
35	'1996-06-12T08:04:54.448'	'1996-06-12T08:10:05.264'	116000	258000	1	1	1
36	1996-06-20T11:19:18.303'	'1996-06-20T11:23:58.023'	147000	316000	0	1	0	Frequency-drifting signatures are weak or ambiguous.
37	'1996-06-29T05:59:07.505'	'1996-06-29T06:05:07.747'	170000	399000	1	1	0
38	'1996-06-29T06:06:02.946'	'1996-06-29T06:12:03.188'	210000	406000	1	1	0
39	'1996-07-07T05:36:59.876'	'1996-07-07T05:45:29.318'	130000	291000	1	1	0
40	1996-07-10T04:23:53.529'	1996-07-10T04:26:38.775'	211000	431000	1	1	1
41	1996-07-17T22:55:44.042'	'1996-07-17T22:59:09.883'	224000	416000	0	1	0	Frequency-drifting signatures are weak or ambiguous.
42	1996-07-18T22:53:09.724'	1996-07-18T22:56:35.185'	161000	305000	1	1	1
43	1996-07-20T04:34:53.575'	1996-07-20T04:39:18.396'	233000	441000	1	1	1
44	'1996-07-21T04:27:48.582'	'1996-07-21T04:33:24.428'	197000	552000	1	1	0
45	'1996-07-24T03:01:01.592'	'1996-07-24T03:08:26.240'	207000	341000	1	1	0
46	'1996-08-07T16:17:46.023'	'1996-08-07T16:23:24.438'	106000	275000	1	1	1
47	1996-08-19T05:56:40.223'	'1996-08-19T06:01:34.611'	158000	451000	1	1	1
48	'1996-09-17T18:53:57.539'	'1996-09-17T18:58:51.688'	214000	370000	1	1	0
49	1996-09-18T00:16:03.147'	'1996-09-18T00:19:34.983'	188000	335000	1	1	1
50	1996-09-18T17:44:24.541'	'1996-09-18T17:49:38.897'	164000	313000	1	1	1
51	1996-09-19T16:04:11.169'	'1996-09-19T16:06:01.735'	213000	381000	0	1	0	Frequency-drifting signatures are weak or ambiguous.
52	'1996-09-21T17:56:33.411'	'1996-09-21T18:01:50.820'	125000	357000	1	1	1
53	'1996-09-25T12:03:04.658'	'1996-09-25T12:07:57.837'	129000	357000	1	1	1
54	'1996-09-25T12:08:11.947'	'1996-09-25T12:12:43.176'	155000	355000	1	1	1
55	'1996-09-26T10:47:18.077'	'1996-09-26T10:52:28.608'	243000	501000	1	1	1
56	'1996-10-03T15:00:41.227'	'1996-10-03T15:06:17.739'	167000	304000	1	1	1
57	'1996-10-12T05:23:55.158'	'1996-10-12T05:26:01.372'	302000	519000	0	1	0	Frequency-drifting signatures are weak or ambiguous.
58	1996-10-13T17:23:56.933'	1996-10-13T17:30:24.980'	321000	481000	0	1	0	Frequency-drifting signatures are weak or ambiguous.
59	1996-10-16T16:17:11.709'	'1996-10-16T16:20:47.016'	172000	335000	1	1	1
60	1996-10-18T00:56:07.613'	'1996-10-18T01:00:18.722'	269000	532000	1	1	0
61	'1996-10-20T09:33:41.268'	'1996-10-20T09:41:17.161'	90500	333000	0	1	0	Frequency-drifting signatures are weak or ambiguous.
62	'1996-10-28T10:21:11.206'	'1996-10-28T10:27:03.184'	193000	456000	0	1	0	Frequency-drifting signatures are weak or ambiguous.
63	'1996-10-31T17:22:32.998'	'1996-10-31T17:25:08.105'	361000	504000	1	1	0
64	1996-11-07T03:02:53.363'	1996-11-07T03:07:00.088'	221000	429000	1	1	1
65	'1996-12-06T21:51:22.071'	'1996-12-06T21:58:05.165'	214000	716000	0	1	0	Frequency-drifting signatures are weak or ambiguous.
66	'1996-12-07T17:28:58.063'	'1996-12-07T17:31:12.226'	280000	478000	1	1	0
67	'1996-12-07T18:21:39.018'	'1996-12-07T18:25:05.972'	302000	510000	1	1	0
68	'1996-12-07T21:45:24.815'	'1996-12-07T21:51:10.531'	272000	628000	1	1	0
69	'1996-12-11T09:48:03.672'	'1996-12-11T09:53:42.972'	270000	571000	0	1	0	Frequency-drifting signatures are weak or ambiguous.
70	'1996-12-11T19:49:13.154'	'1996-12-11T19:55:49.549'	299000	504000	1	1	1
71	'1996-12-13T13:48:53.532'	'1996-12-13T13:54:29.898'	346000	609000	1	1	0
72	'1996-12-13T13:58:35.391'	'1996-12-13T14:06:12.469'	333000	634000	1	1	1
73	'1996-12-17T16:35:59.562'	'1996-12-17T16:42:55.326'	289000	511000	1	1	1
74	1997-01-04T15:40:55.481'	'1997-01-04T15:45:58.211'	316000	525000	1	1	1
75	1997-01-04T14:00:37.665'	1997-01-04T14:05:33.127'	358000	586000	1	1	1
76	'1997-01-07T11:45:40.718'	'1997-01-07T11:50:18.990'	288000	522000	1	1	0
77	'1997-01-17T18:49:59.817'	'1997-01-17T18:55:23.554'	248000	481000	1	1	0
78	'1997-01-21T14:18:34.077'	'1997-01-21T14:24:55.647'	287000	586000	1	1	1
79	'1997-01-24T20:25:52.623'	'1997-01-24T20:29:23.445'	326000	616000	1	1	0
80	'1997-01-28T20:20:33.889'	'1997-01-28T20:30:16.726'	125000	302000	1	1	0
81	'1997-01-31T06:39:54.500'	'1997-01-31T06:41:01.489'	202000	453000	1	1	1
82	1997-02-07T18:43:34.512'	'1997-02-07T18:45:49.662'	245000	630000	0	1	0	Frequency-drifting signatures are weak or ambiguous.
83	1997-02-08T09:47:47.268'	'1997-02-08T09:53:09.469'	245000	495000	1	1	0
84	'1997-02-09T13:52:35.231'	1997-02-09T13:53:36.344'	233000	410000	0	1	0	Frequency-drifting signatures are weak or ambiguous.
85	'1997-02-20T05:14:38.249'	'1997-02-20T05:20:22.495'	266000	788000	0	0	0	Frequency-drifting signatures are weak or ambiguous.
86	'1997-03-01T18:40:56.167'	'1997-03-01T18:52:25.380'	113000	408000	1	1	1
87	1997-03-28T05:57:03.248'	'1997-03-28T06:06:06.372'	189000	459000	1	1	1
88	'1997-05-02T21:51:32.671'	'1997-05-02T21:57:40.870'	179000	309000	0	1	0	Frequency-drifting signatures are weak or ambiguous.
89	'1997-05-02T22:41:07.826'	'1997-05-02T22:48:38.551'	133000	291000	1	1	1
90	'1997-06-04T00:18:07.567'	'1997-06-04T00:26:38.167'	106000	316000	0	1	0	Frequency-drifting signatures are weak or ambiguous.
91	1997-07-21T14:36:03.225'	'1997-07-21T14:40:22.702'	166000	279000	1	1	0
92	'1997-08-09T19:48:11.413'	'1997-08-09T19:53:17.822'	187000	374000	1	1	1
93	'1997-09-14T22:13:42.550'	'1997-09-14T22:19:06.100'	260000	411000	1	1	1
