# Supplementary material for: Radio emissions reveal Alfvénic activity and electron acceleration prior to substorm onset
Source: Nat Commun. 2025 Nov 26;16:10553. doi: 10.1038/s41467-025-65580-8 (PMC12657864; doi:10.1038/s41467-025-65580-8)
Supplement: Supplementary file 4 — Supplementary Data 2 [file 41467_2025_65580_MOESM4_ESM.xlsx]

## Sheet: Table Data2
Supplementary Data 2: List of WAs events identified from the MIRACLE Cameras. The columns labeled “No.”, “Start time”, “End time”, “SOD”, “MUO”, “ABK”, “KIL”, and “KEV” indicate the event number, the start time of each auroral bead event in the format “year-month-day Hour:Minute:Second”, the end time (aurora breakup or poleward expansion time for substorm and aurora “dimming” or “disappearance” f…
Supplementary Data 2: Onset beads & wave-like aurora event list
No.	Start time	End time	SOD	MUO	ABK	KIL	KEV	Comment
1	'1996-12-09 21:30:20'	'1996-12-09 21:32:00'	0	1	0	0	0	Onset Beads
2	'1996-12-15 20:53:00'	'1996-12-15 20:54:00'	0	1	0	0	0	Onset Beads
3	'1996-12-16 21:25:00'	'1996-12-16 21:27:40'	0	1	0	1	0	Onset Beads
4	'1997-02-25 18:57:40'	'1997-02-25 18:59:20'	0	0	0	1	0	Onset Wave-like Aurora
5	'1997-03-17 19:13:20'	'1997-03-17 19:14:20'	0	0	1	1	0	Onset Beads
6	'1997-04-04 21:34:20'	'1997-04-04 21:35:00'	0	0	0	1	0	Onset Beads
7	'1997-04-05 20:19:00'	'1997-04-05 20:21:00'	0	1	0	1	0	Onset Beads | Onset Wave-like Aurora
8	'1997-04-06 22:55:00'	'1997-04-06 22:59:00'	0	1	0	0	0	Onset Beads | Onset Wave-like Aurora
9	'1997-04-08 20:09:20'	'1997-04-08 20:11:00'	0	1	0	0	0	Onset Beads
10	'1997-04-10 22:14:00'	'1997-04-10 22:18:00'	0	1	0	0	0	Onset Beads
11	'1997-11-23 22:41:20'	'1997-11-23 22:43:20'	0	0	0	1	1	Onset Beads | Onset Wave-like Aurora
12	'1997-12-16 21:18:40'	'1997-12-16 21:20:40'	0	1	0	1	0	Onset Beads
13	'1998-02-10 22:11:40'	'1998-02-10 22:14:20'	0	0	1	0	0	Onset Beads
14	'1998-02-12 18:56:40'	'1998-02-12 18:58:00'	0	0	0	0	1	Onset Wave-like Aurora
15	'1998-02-28 22:48:20'	'1998-02-28 22:51:00'	0	0	1	0	0	Onset Beads
16	'1998-03-27 20:02:20'	'1998-03-27 20:05:00'	0	0	0	0	1	Onset Beads
17	'1998-09-30 20:44:20'	'1998-09-30 20:47:40'	0	0	0	1	0	Onset Beads
18	'1998-10-20 21:18:20'	'1998-10-20 21:21:40'	0	0	1	0	0	Onset Beads
19	'1998-10-24 22:00:00'	'1998-10-24 22:04:00'	0	1	0	1	0	Onset Beads
20	'1998-11-12 21:13:20'	'1998-11-12 21:14:20'	0	0	0	0	1	Onset Beads
21	'1998-11-25 19:37:40'	'1998-11-25 19:39:00'	0	0	0	1	1	Onset Beads
22	'1998-12-19 21:17:20'	'1998-12-19 21:18:20'	0	0	1	0	0	Onset Wave-like Aurora
23	'1998-12-29 23:09:20'	'1998-12-29 23:10:40'	0	1	0	1	1	Onset Beads
24	'1999-01-10 23:25:20'	'1999-01-10 23:29:20'	0	0	1	1	0	Onset Beads
25	'1999-01-15 19:24:00'	'1999-01-15 19:25:00'	0	0	1	1	0	Onset Wave-like Aurora
26	'1999-01-18 22:59:20'	'1999-01-18 23:01:40'	0	0	0	0	1	Onset Beads
27	'1999-03-03 22:53:00'	'1999-03-03 22:54:00'	0	1	0	1	1	Onset Beads
28	'1999-03-08 20:56:40'	'1999-03-08 21:03:00'	0	0	1	1	0	Onset Beads
29	'1999-04-11 20:52:40'	'1999-04-11 20:54:25'	0	0	0	1	1	Onset Beads
30	'1999-10-09 21:03:20'	'1999-10-09 21:06:20'	0	0	1	1	0	Onset Beads
31	'1999-10-14 20:12:40'	'1999-10-14 20:14:00'	0	0	1	0	1	Onset Wave-like Aurora
32	'1999-12-16 23:47:40'	'1999-12-16 23:49:40'	0	0	0	1	1	Onset Beads
33	'1999-12-30 20:19:00'	'1999-12-30 20:25:40'	0	0	0	1	0	Onset Beads
34	'2000-01-28 21:15:00'	'2000-01-28 21:19:40'	0	0	0	1	0	Onset Beads
35	'2000-02-15 21:57:20'	'2000-02-15 22:03:00'	0	0	1	0	0	Onset Beads
36	'2000-02-26 19:47:40'	'2000-02-26 19:50:00'	0	0	1	1	0	Onset Beads
37	'2000-03-22 21:17:00'	'2000-03-22 21:21:00'	0	0	1	1	0	Onset Beads
38	'2000-04-02 21:32:20'	'2000-04-02 21:35:00'	0	0	1	1	1	Onset Beads
39	'2000-10-14 21:33:40'	'2000-10-14 21:39:20'	0	1	1	0	1	Onset Beads
40	'2000-12-11 21:26:00'	'2000-12-11 21:29:00'	0	0	0	1	1	Onset Beads
41	'2001-01-14 20:16:40'	'2001-01-14 20:17:40'	0	0	0	1	0	Onset Wave-like Aurora
42	'2001-01-29 02:01:20'	'2001-01-29 02:05:00'	0	0	1	0	0	Onset Beads
43	'2001-01-31 21:31:40'	'2001-01-31 21:38:00'	0	0	1	1	1	Onset Beads
44	'2001-04-06 22:29:00'	'2001-04-06 22:33:00'	1	1	0	1	1	Onset Beads | Onset Wave-like Aurora
45	'2001-12-05 00:19:20'	'2001-12-05 00:24:20'	0	0	1	0	0	Onset Beads
46	'2001-12-05 23:42:40'	'2001-12-05 23:49:00'	1	0	1	0	0	Onset Beads
47	'2001-12-12 21:41:40'	'2001-12-12 21:46:00'	0	1	1	1	0	Onset Beads
48	'2001-12-18 21:56:40'	'2001-12-18 21:59:00'	0	1	0	1	1	Onset Beads
49	'2001-12-21 19:28:20'	'2001-12-21 19:32:20'	1	1	0	1	0	Onset Beads
50	'2001-12-21 23:24:00'	'2001-12-21 23:25:20'	1	1	1	0	0	Onset Beads
51	'2002-02-01 00:40:40'	'2002-02-01 00:42:00'	1	0	1	1	1	Onset Beads | Onset Wave-like Aurora
52	'2002-02-17 21:22:40'	'2002-02-17 21:24:40'	1	1	0	0	0	Onset Beads | Onset Wave-like Aurora
53	'2002-02-25 20:38:40'	'2002-02-25 20:41:20'	1	0	0	1	0	Onset Beads | Onset Wave-like Aurora
54	'2002-03-06 19:30:20'	'2002-03-06 19:35:40'	1	0	1	0	0	Onset Beads
55	'2002-03-10 22:08:20'	'2002-03-10 22:10:20'	1	1	1	1	1	Onset Beads
56	'2002-03-11 21:04:20'	'2002-03-11 21:06:00'	1	1	1	1	1	Onset Beads
57	'2002-03-30 20:38:20'	'2002-03-30 20:40:00'	0	1	1	0	0	Onset Beads | Onset Wave-like Aurora
58	'2002-04-13 22:20:40'	'2002-04-13 22:23:00'	0	1	0	1	0	Onset Beads
59	'2002-10-31 19:00:40'	'2002-10-31 19:10:20'	1	0	1	1	1	Onset Beads | Onset Wave-like Aurora
60	'2002-11-17 23:54:00'	'2002-11-17 23:57:40'	0	0	0	1	1	Onset Beads | Onset Wave-like Aurora
61	'2002-11-23 21:19:00'	'2002-11-23 21:23:40'	0	0	1	1	1	Onset Beads | Wave-like Aurora
62	'2002-11-29 21:17:00'	'2002-11-29 21:19:00'	0	0	1	1	0	Onset Beads | Onset Wave-like Aurora
63	'2002-12-07 22:12:00'	'2002-12-07 22:24:40'	0	0	0	1	1	Onset Beads | Onset Wave-like Aurora
64	'2002-12-23 22:34:00'	'2002-12-23 22:36:00'	0	0	0	1	0	Onset Beads | Onset Wave-like Aurora
65	'2002-12-24 19:14:40'	'2002-12-24 19:21:00'	1	0	0	1	1	Onset Beads | Onset Wave-like Aurora
66	'2002-12-24 19:48:40'	'2002-12-24 19:50:00'	1	0	0	1	1	Onset Beads | Onset Wave-like Aurora
67	'2002-12-27 22:55:00'	'2002-12-27 22:56:40'	1	0	0	1	1	Onset Beads | Wave-like Aurora
68	'2003-01-03 23:56:40'	'2003-01-04 00:00:20'	1	0	0	1	1	Onset Beads | Wave-like Aurora
69	'2003-01-22 20:27:20'	'2003-01-22 20:29:40'	0	0	0	1	1	Onset Wave-like Aurora
70	'2003-01-22 23:16:20'	'2003-01-22 23:17:40'	0	0	0	1	1	Onset Beads | Onset Wave-like Aurora
71	'2003-02-06 23:29:20'	'2003-02-06 23:33:20'	0	0	0	1	1	Onset Beads | Onset Wave-like Aurora
72	'2003-02-10 00:00:40'	'2003-02-10 00:03:00'	0	0	0	1	0	Onset Beads | Onset Wave-like Aurora
73	'2003-02-18 21:41:40'	'2003-02-18 21:44:00'	0	0	0	1	0	Onset Beads | Onset Wave-like Aurora
74	'2003-10-26 22:42:20'	'2003-10-26 22:44:20'	1	0	0	0	0	Onset Beads | Onset Wave-like Aurora
75	'2003-11-24 21:51:20'	'2003-11-24 21:53:50'	0	1	0	0	1	Onset Beads
76	'2003-11-25 22:59:20'	'2003-11-25 23:02:10'	1	1	0	1	1	Onset Beads | Onset Wave-like Aurora
77	'2003-11-26 22:16:20'	'2003-11-26 22:17:50'	1	1	0	1	1	Onset Beads
78	'2003-12-01 22:47:40'	'2003-12-01 22:49:00'	0	1	0	1	0	Onset Beads
79	'2003-12-05 21:07:20'	'2003-12-05 21:11:20'	1	1	0	1	0	Onset Beads | Onset Wave-like Aurora
80	'2003-12-08 18:45:20'	'2003-12-08 18:52:40'	1	1	0	0	1	Onset Beads | Onset Wave-like Aurora
81	'2003-12-21 23:27:40'	'2003-12-21 23:32:40'	1	0	0	1	0	Onset Beads
82	'2003-12-22 20:59:20'	'2003-12-22 21:00:40'	1	0	0	1	0	Onset Beads | Onset Wave-like Aurora
83	'2003-12-31 20:13:00'	'2003-12-31 20:14:40'	1	0	0	1	1	Onset Beads | Onset Wave-like Aurora
84	'2004-01-01 20:24:20'	'2004-01-01 20:26:00'	1	0	0	1	1	Onset Beads | Onset Wave-like Aurora
85	'2004-01-05 22:04:40'	'2004-01-05 22:05:40'	0	0	0	1	1	Onset Beads | Onset Wave-like Aurora
86	'2004-02-05 22:47:20'	'2004-02-05 22:51:40'	0	0	0	1	1	Onset Wave-like Aurora
87	'2004-02-19 21:50:40'	'2004-02-19 21:52:00'	0	0	0	1	1	Onset Beads | Onset Wave-like Aurora
88	'2004-09-16 19:11:00'	'2004-09-16 19:14:00'	1	0	0	1	1	Onset Beads | Onset Wave-like Aurora
89	'2004-11-10 20:23:00'	'2004-11-10 20:23:20'	0	0	0	1	1	Onset Beads | Onset Wave-like Aurora
90	'2004-12-12 23:55:00'	'2004-12-13 00:04:20'	1	1	0	1	1	Onset Beads | Onset Wave-like Aurora
91	'2005-01-13 21:53:00'	'2005-01-13 21:57:20'	1	1	0	1	1	Onset Beads | Onset Wave-like Aurora
92	'2005-02-06 22:03:40'	'2005-02-06 22:07:40'	1	0	0	0	1	Onset Beads | Onset Wave-like Aurora
93	'2005-03-07 23:00:20'	'2005-03-07 23:01:20'	1	1	0	1	0	Onset Beads | Onset Wave-like Aurora
94	'2005-03-09 18:59:40'	'2005-03-09 19:03:40'	1	1	0	1	1	Onset Beads | Onset Wave-like Aurora
95	'2005-03-13 22:14:20'	'2005-03-13 22:15:40'	1	1	0	1	1	Onset Beads | Onset Wave-like Aurora
96	'2005-03-18 22:31:20'	'2005-03-18 22:32:40'	1	1	0	1	1	Onset Beads | Onset Wave-like Aurora
97	'2005-04-06 21:47:40'	'2005-04-06 21:49:20'	1	1	0	1	0	Onset Beads | Onset Wave-like Aurora
98	'2005-09-15 19:29:00'	'2005-09-15 19:30:00'	1	0	0	0	0	Onset Beads | Onset Wave-like Aurora
99	'2005-12-01 22:19:20'	'2005-12-01 22:21:20'	0	0	0	1	1	Onset Beads | Onset Wave-like Aurora
100	'2006-01-26 22:56:20'	'2006-01-26 22:58:00'	1	0	0	1	1	Onset Beads | Onset Wave-like Aurora
101	'2006-12-18 21:51:00'	'2006-12-18 21:53:20'	1	0	0	0	0	Onset Beads | Onset Wave-like Aurora
102	'2007-09-21 21:19:00'	'2007-09-21 21:23:40'	1	0	0	0	0	Onset Beads | Onset Wave-like Aurora
103	'2007-12-11 20:04:40'	'2007-12-11 20:06:00'	1	0	0	0	0	Onset Beads | Onset Wave-like Aurora
Pseudo-storm beads & wave-like aurora event list
No.	Start time	End time	SOD	MUO	ABK	KIL	KEV	Comment
1	'1997-04-04 21:23:20'	'1997-04-04 21:31:00'	0	0	0	1	0	Pseudo-strom Wave-like Aurora
2	'1997-04-05 20:06:00'	'1997-04-05 20:19:00'	0	1	0	1	0	Pseudo-strom Beads
3	'1997-04-06 22:51:00'	'1997-04-06 22:54:40'	0	1	0	0	0	Pseudo-strom Beads
4	'1997-04-11 21:42:20'	'1997-04-11 21:48:00'	0	1	0	0	0	Pseudo-strom Beads
5	'1998-02-12 18:51:20'	'1998-02-12 18:56:40'	0	0	0	0	1	Pseudo-strom Beads
6	'1998-12-19 21:11:40'	'1998-12-19 21:17:00'	0	0	1	0	0	Pseudo-strom Beads
7	'1999-01-15 19:10:20'	'1999-01-15 19:20:20'	0	0	1	1	0	Pseudo-strom Beads | Wave-like Aurora
8	'1999-02-06 19:23:00'	'1999-02-06 19:28:20'	0	1	0	1	0	Pseudo-strom Beads
9	'1999-09-30 19:39:40'	'1999-09-30 19:42:40'	0	0	1	0	0	Pseudo-storm Beads
10	'1999-10-14 20:00:20'	'1999-10-14 20:12:40'	0	0	1	0	1	Pseudo-strom Beads | Wave-like Aurora
11	'1999-12-16 23:39:00'	'1999-12-16 23:47:40'	0	0	0	1	1	Pseudo-strom Beads
12	'2000-03-05 21:41:40'	'2000-03-05 21:45:40'	0	0	1	1	1	Pseudo-strom Beads
13	'2001-01-14 20:05:20'	'2001-01-14 20:09:20'	0	0	0	1	0	Pseudo-strom Beads
14	'2001-04-06 22:20:40'	'2001-04-06 22:28:40'	1	1	0	1	1	Pseudo-strom Beads
15	'2001-11-18 22:58:00'	'2001-11-18 23:03:30'	0	1	1	1	1	Pseudo-strom Beads
16	'2001-12-26 20:25:40'	'2001-12-26 20:30:40'	1	0	1	1	1	Pseudo-strom Beads
17	'2001-12-21 23:19:00'	'2001-12-21 23:24:00'	1	1	1	0	0	Pseudo-strom Beads
18	'2001-12-26 20:48:00'	'2001-12-26 20:50:20'	1	0	1	1	0	Pseudo-strom Beads
19	'2002-01-07 20:48:00'	'2002-01-07 20:53:00'	0	0	1	1	0	Pseudo-strom Beads
20	'2002-01-23 00:04:00'	'2002-01-23 00:09:40'	0	0	0	0	1	Pseudo-strom Beads | Wave-like Aurora
21	'2002-02-01 00:37:40'	'2002-02-01 00:40:40'	1	0	1	1	1	Pseudo-strom Beads | Wave-like Aurora
22	'2002-03-30 20:31:00'	'2002-03-30 20:38:00'	0	1	1	0	0	Pseudo-strom Beads
23	'2002-10-18 20:36:20'	'2002-10-18 20:40:20'	1	0	1	1	0	Pseudo-strom Beads
24	'2002-11-28 19:30:40'	'2002-11-28 19:36:20'	1	0	1	1	1	Pseudo-strom Beads | Wave-like Aurora
25	'2002-11-29 21:10:00'	'2002-11-29 21:16:40'	0	0	1	1	0	Pseudo-strom Beads
26	'2002-12-24 19:44:40'	'2002-12-24 19:48:20'	1	0	0	1	1	Pseudo-strom Beads | Wave-like Aurora
27	'2003-01-22 20:09:00'	'2003-01-22 20:15:20'	0	0	0	1	1	Pseudo-strom Wave-like Aurora
28	'2003-01-22 20:16:20'	'2003-01-22 20:24:20'	0	0	0	1	1	Pseudo-strom Wave-like Aurora
29	'2003-04-05 19:27:20'	'2003-04-05 19:34:40'	1	0	0	0	0	Pseudo-strom Beads | Wave-like Aurora
30	'2003-12-13 19:04:20'	'2003-12-13 19:09:00'	1	0	0	1	1	Pseudo-strom Beads
31	'2003-12-13 19:26:40'	'2003-12-13 19:28:20'	1	0	0	1	1	Pseudo-strom Beads | Wave-like Aurora
32	'2004-01-05 21:49:20'	'2004-01-05 21:56:40'	0	0	0	1	1	Pseudo-strom Beads | Wave-like Aurora
33	'2004-01-20 21:05:20'	'2004-01-20 21:11:20'	0	0	1	1	0	Pseudo-strom Beads | Wave-like Aurora
34	'2004-01-20 21:34:00'	'2004-01-20 21:38:40'	1	1	0	1	1	Pseudo-strom Beads
35	'2004-11-10 20:19:40'	'2004-11-10 20:23:00'	0	0	0	1	1	Pseudo-strom Beads
36	'2005-09-15 19:19:00'	'2005-09-15 19:23:40'	1	0	0	0	0	Pseudo-strom Beads
37	'2006-11-02 20:10:00'	'2006-11-02 20:12:20'	1	0	0	0	0	Pseudo-strom Beads | Wave-like Aurora
38	'2006-12-12 19:09:00'	'2006-12-12 19:12:20'	0	1	0	0	0	Pseudo-strom Beads | Wave-like Aurora
39	'2007-09-21 21:09:20'	'2007-09-21 21:18:40'	1	0	0	0	0	Pseudo-strom Beads | Wave-like Aurora
